# Supplementary material for: Risk Stratification, Measurable Residual Disease, and Outcomes of AML Patients with a Trisomy 8 Undergoing Allogeneic Hematopoietic Stem Cell Transplantation
Source: Cancers (Basel). 2021 Nov 13;13(22):5679. doi: 10.3390/cancers13225679 (PMC8616076; doi:10.3390/cancers13225679)
Supplement: Supplementary file 1 [file cancers-13-05679-s001.zip]

Archive with 1 entries (1 files):
- cancers-1456874-supplementary.pdf
